# Supplementary material for: An immunoinformatic approach driven by experimental proteomics: in silico design of a subunit candidate vaccine targeting secretory proteins of Leishmania donovani amastigotes
Source: Parasit Vectors. 2020 Apr 15;13:196. doi: 10.1186/s13071-020-04064-8 (PMC7160903; doi:10.1186/s13071-020-04064-8)
Supplement: Supplementary file 2 — Additional file 2: Data S1. Database of screened proteins from proteomic studies, and of MHC I and MHC II molecules considered for epitope prediction. [file 13071_2020_4064_MOESM2_ESM.xlsx]

## Sheet: Amastigote proteins
	Protein	Accession in reference article	Reference	UniprotKB cross-reference ID for accession in reference	Similar protein in L. donovani (UniRef)	Least identity	Protein status / fold change in later stage compared to initial stage
	Adenosylhomocysteinase	323033	Bente M. et al., 2003 [49]	P36889	P36889	1	Specific*
	Alpha-Tubulin	606648	Bente M. et al., 2003 [49]	Q25262	Q25262	1	Specific*
	Protein phosphatase 2C	2665676	Bente M. et al., 2003 [49]	O43941	O43941	1	Specific*
	Eukaryotic initiation factor 5a	8977987	Bente M. et al., 2003 [49]	Q9N9V6	A4GVE9	1	Specific*		*Specific = Present at detectable level
	Nucleoside-diphosphate kinase	12055485	Bente M. et al., 2003 [49]	Q9GP00	B5APK3	1	Specific*
	Hypothetical protein AAK27385	13518087	Bente M. et al., 2003 [49]	Q9BIE0	Q9BIE0	1	Specific*
	Methylthioadenosine phosphorylase	LinJ_05_0830	Sardar M. et al., 2013 [50]	A4HSK5	E9B8H3	1	12.67
	Tryparedoxin peroxydase	LinJ_15_1120	Sardar M. et al., 2013 [50]	A4HWK3	E9BCF0	1	12.84
	Hypothetical protein	LinJ_23_1680	Sardar M. et al., 2013 [50]	A4I0K0	E9BGI2	1	8.71
	Hypothetical protein	LinJ_32_0890	Sardar M. et al., 2013 [50]	A4I7Q0	E9BNJ3	1	6.16
	Hypothetical protein	LinJ_36_1030	Sardar M. et al., 2013 [50]	A4ICN7	E9BTG3	1	10.94
	ATP-dependent Clp protease subunit, heat shock protein 78 (HSP78), putative	LinJ_02_0680	Pescher P. et al., 2011 [17]	A0A2K4YY29	E9B7L5	1	1.58008
	60S ribosomal protein L11 (L5, L16)	LinJ_04_0460	Pescher P. et al., 2011 [17]	A4HS42	E9BFL1	1	2.31338
	Ubiquitin-conjugating enzyme E2, putative	LinJ_04_0680	Pescher P. et al., 2011 [17]	A4HS64	E9B833	1	1.84038
	Fructose-1,6-bisphosphatase, cytosolic, putative	LinJ_04_1170	Pescher P. et al., 2011 [17]	A4HSB4	E9B882	1	1.8025
	ATPase alpha subunit	LinJ_05_0510	Pescher P. et al., 2011 [17]	A4HSH2	E9B8E1	1	1.52626
	Ubiquitin-conjugating enzyme E2, putative	LinJ_07_1000	Pescher P. et al., 2011 [17]	A4HTB1	E9B991	1	1.93187
	FESODA iron superoxide dismutase	LinJ_08_0300	Pescher P. et al., 2011 [17]	A4HTI0	E9B9D5	1	1.59107
	Cytochrome b5-like, putative	LinJ_09_1570	Pescher P. et al., 2011 [17]	A4HU71	E9BA42	1	1.52626
	GPD glycerol-3-phosphate dehydrogenase [NAD+], glycosomal/mitochondrial	LinJ_10_0560	Pescher P. et al., 2011 [17]	A4HUG3	E9BAA1	1	1.61328
	Pretranslocation protein, alpha subunit, putative	LinJ_11_1050	Pescher P. et al., 2011 [17]	A4HV14	E9BAU3	1	1.70527
	P-type Atpase, putative	LinJ_17_0660	Pescher P. et al., 2011 [17]	A4HXD4	E9BD87	1	2.31338
	Histone H2B	LinJ_17_1320	Pescher P. et al., 2011 [17]	A4HXJ9	E9BDF4	1	2.07053
	Pteridine reductase	LinJ_23_0310	Pescher P. et al., 2011 [17]	A4I067	E9BG51	1	2.53151
	Inhibitor of cysteine peptidase	LinJ_24_1840	Pescher P. et al., 2011 [17]	E9AH84	E9BH46	1	2.28153
	3-oxo-5-alpha-steroid 4-dehydrogenase, putative	LinJ_25_1850	Pescher P. et al., 2011 [17]	A4I1M5	E9BHT9	1	1.54756
	Serine/threonine-protein kinase, putative	LinJ_25_2450	Pescher P. et al., 2011 [17]	A4I1T4	E9BHZ9	1	1.90528
	Protein disulfide isomerase, putative	LinJ_26_0630	Pescher P. et al., 2011 [17]	A4I1Z8	E9BI76	1	1.69349
	Glutathione peroxidase-like protein, putative	LinJ_26_0780	Pescher P. et al., 2011 [17]	A4I212	E9BI90	1	2.02792
	Phosphatidyltransferase, putative	LinJ_26_2500	Pescher P. et al., 2011 [17]	E9AHB8	E9BIR1	1	1.6358
	Hypothetical protein, conserved	LinJ_27_0210	Pescher P. et al., 2011 [17]	A4I355	E9BIV6	1	1.56917
	Glycerol-3-phosphate dehydrogenase, putative	LinJ_28_0240	Pescher P. et al., 2011 [17]	A4I397	E9BK64	1	1.65864
	Heat-shock protein hsp70, putative	LinJ_28_3060	Pescher P. et al., 2011 [17]	E9AHH1	E9BK18	1	1.75321
	LPG3 lipophosphoglycan biosynthetic protein, putative	LinJ_29_0790	Pescher P. et al., 2011 [17]	A4I4C9	E9BKM5	1	1.87905
	Cysteine peptidase C (CPC)	LinJ_29_0860	Pescher P. et al., 2011 [17]	A4I4D6	E9BKN2	1	1.81504
	ATP-dependent Clp protease subunit, heat shock protein 100 (HSP100), putative	LinJ_29_1360	Pescher P. et al., 2011 [17]	A4I4I4	E9BKT2	1	2.62079
	Katanin-like protein	LinJ_29_2610	Pescher P. et al., 2011 [17]	A4I4W4	E9BL58	1	4.40762
	Amastin-like surface protein-like protein	LinJ_30_0930	Pescher P. et al., 2011 [17]	A4I5B9	E9BLI6	1	2.08493
	HSP83-3 heat shock protein 83-1	LinJ_33_0370	Pescher P. et al., 2011 [17]	E9AHM9	E9BPW4	1	1.81504
	Sterol C-24 reductase, putative	LinJ_33_0730	Pescher P. et al., 2011 [17]	A4I8T4	E9BQ02	1	1.56917
	Ascorbate-dependent peroxidase, putative	LinJ_34_0070	Pescher P. et al., 2011 [17]	A4I9H5	E9BQG1	1	3.78423
	Proteasome beta 2 subunit, putative	LinJ_35_3880	Pescher P. et al., 2011 [17]	A4IBS2	E9BSQ8	1	1.65864
	Stress-inducible protein STI1 homolog	LinJ_36_0080	Pescher P. et al., 2011 [17]	A4ICY0	E9BT68	1	1.97247
	Elongation factor 2	LinJ_36_0210	Pescher P. et al., 2011 [17]	A4ICW8	E9BT80	1	1.82766
	ALD fructose-1,6-bisphosphate aldolase	LinJ_36_1320	Pescher P. et al., 2011 [17]	A4ICK8	E9BTJ1	1	1.52626
	PMM phosphomannomutase, putative	LinJ_36_2070	Pescher P. et al., 2011 [17]	A4IDG8	E9BTR6	1	1.68179
	Chaperonin Hsp60, mitochondrial precursor	LinJ_36_2130	Pescher P. et al., 2011 [17]	A4IDH4	E9BTS2	1	1.72907
	60S ribosomal protein L34, putative	LinJ_36_3930	Pescher P. et al., 2011 [17]	A4HY10	E9BUA1	1	1.75321
	Enolase	8388689	Bente M. et al., 2003 [49]	Q4QFL8	B3VA17	0.9	Specific*
	Possible thymidine kinase	7687932	Bente M. et al., 2003 [49]	Q4QC75	A8CF46	0.9	Specific*
	Heat shock protein 83 (HSP90)	123665	Bente M. et al., 2003 [49]	P27741	E9BPW4	0.9	Specific*
	Heat shock protein 70	1078698	Bente M. et al., 2003 [49]	Q25292	P17804	0.9	Specific*
	Fructose-1,6-bisphosphate aldolase	5834626	Bente M. et al., 2003 [49]	Q9U5N6	Q27J11	0.9	Specific*
	Hypothetical protein CAB55364	5852119	Bente M. et al., 2003 [49]	Q9U1E6	E9BP56	0.9	Specific*
	Heat shock protein 83	6016263	Bente M. et al., 2003 [49]	Q25293	E9BPW6	0.9	Specific*
	Peroxiredoxin	6066432	Bente M. et al., 2003 [49]	Q4QBH2	E9BG25	0.9	Specific*
	Beta-Tubulin	7530134	Bente M. et al., 2003 [49]	A4HTR0	F8QV42	0.9	Specific*
	Possible negative regulator of cdc42p	7532743	Bente M. et al., 2003 [49]	Q4QFN1	E9BBZ2	0.9	Specific*
	Cyclophilin D (Peptidyl-prolyl-cis-trans-isomerase)	7770370	Bente M. et al., 2003 [49]	E9AFV2	E9BT02	0.9	Specific*
	Alcohol dehydrogenase-like protein	9989041	Bente M. et al., 2003 [49]	E9AEU6	E9BS00	0.9	Specific*
	Possible Ran-binding protein	11061633	Bente M. et al., 2003 [49]	Q4QG06	E9BBM6	0.9	Specific*
	ArfGap-like zinc finger protein	11071796	Bente M. et al., 2003 [49]	Q4QG83	E9BBD4	0.9	Specific*
	Beta-Tubulin	13569565	Bente M. et al., 2003 [49]	Q9BIX5	F8QV42	0.9	Specific*
	Alanine transaminase/aminotransferase	15426123	Bente M. et al., 2003 [49]	Q4QGN0	E9BB38	0.9	Specific*
	Hypothetical protein CAC67627	15485406	Bente M. et al., 2003 [49]	Q4QGA2	E9BBB6	0.9	Specific*
	Hypothetical protein CAC33984	18129665	Bente M. et al., 2003 [49]	Q4QG24	E9BBJ4	0.9	Specific*
	Triosephosphate isomerase	20378696	Bente M. et al., 2003 [49]	Q8N067	B5APK4	0.9	Specific*
	Cathepsin L-like protease	LinJ_08_0950	Sardar M. et al., 2013 [50]	A4HTP0	Q95WR6	0.9	6.16
	Tryparedoxin peroxydase	LinJ_15_1100	Sardar M. et al., 2013 [50]	A4HWK2	R4QWJ8	0.9	12.84
	Tryparedoxin peroxydase	LinJ_15_1140	Sardar M. et al., 2013 [50]	Q95NF5	R4QWJ8	0.9	12.84
	Phosphatase-like protein	LinJ_20_1610	Sardar M. et al., 2013 [50]	A4HYZ4	E9BEW0	0.9	10.94
	Proteasome alpha 7 subunit	LinJ_27_0190	Sardar M. et al., 2013 [50]	A4I357	E9BIV4	0.9	6.21
	Peptidyl-dipeptidase, putative	LinJ_02_0710	Pescher P. et al., 2011 [17]	A4HRR9	E9B7L8	0.9	2.09943
	TRYR trypanothione reductase	LinJ_05_0350	Pescher P. et al., 2011 [17]	A4HSF7	P39050	0.9	1.58008
	ATP-dependent RNA helicase, putative	LinJ_05_0360	Pescher P. et al., 2011 [17]	A4HSF8	E9B8C6	0.9	1.52626
	Structural maintenance of chromosome (SMC), putative	LinJ_05_0400	Pescher P. et al., 2011 [17]	A4HSG2	E9B8D0	0.9	1.51572
	Ubiquitin-protein ligase-like, putative	LinJ_07_0440	Pescher P. et al., 2011 [17]	A4HT46	E9B939	0.9	2.21914
	GP63-2 GP63, leishmanolysin	LinJ_10_0500	Pescher P. et al., 2011 [17]	Q6LA77	P23223	0.9	2.14355
	Hypothetical protein, conserved	LinJ_11_0700	Pescher P. et al., 2011 [17]	A4HUX9	E9BAQ8	0.9	1.77769
	Pyruvate phosphate dikinase, putative	LinJ_11_1000	Pescher P. et al., 2011 [17]	A4HV09	E9BAT8	0.9	2.17347
	Ornithine decarboxylase	LinJ_12_0100	Pescher P. et al., 2011 [17]	E9AGB5	P27116	0.9	1.97247
	NADH-cytochrome B5 reductase, putative	LinJ_13_0960	Pescher P. et al., 2011 [17]	A4HVN4	E9BBH0	0.9	1.50525
	Carboxypeptidase, putative	LinJ_14_0180	Pescher P. et al., 2011 [17]	A4HVW0	E9BBQ3	0.9	2.21914
	Kinesin K39, putative	LinJ_14_1180	Pescher P. et al., 2011 [17]	A4HW57	A0A0A0REB6	0.9	3.36359
	Hypothetical protein, conserved	LinJ_15_0370	Pescher P. et al., 2011 [17]	A4HWD4	E9BC78	0.9	2.25012
	Meta domain containing protein	LinJ_17_0970	Pescher P. et al., 2011 [17]	A4HXG5	E9BDB8	0.9	1.85318
	Gamma-glutamylcysteine synthetase	LinJ_18_1660	Pescher P. et al., 2011 [17]	A4HY37	E9BDZ7	0.9	1.85318
	Intraflagellar transport protein component, putative	LinJ_19_0320	Pescher P. et al., 2011 [17]	A4HY54	E9BE28	0.9	6.23332
	Glycosomal malate dehydrogenase	LinJ_19_0710	Pescher P. et al., 2011 [17]	A4HY91	E9BE66	0.9	1.6245
	CPA cysteine protease A	LinJ_19_1460	Pescher P. et al., 2011 [17]	A4HYH2	E9BED5	0.9	1.7411
	Calpain-like cysteine peptidase, putative	LinJ_20_1350	Pescher P. et al., 2011 [17]	A4HYX4	E9BET4	0.9	1.51572
	Peroxidoxin	LinJ_23_0050	Pescher P. et al., 2011 [17]	Q95U89	E9BG25	0.9	1.59107
	EXGMP mannose-1-phosphate guanyltransferase	LinJ_23_0120	Pescher P. et al., 2011 [17]	A4I048	E9BG32	0.9	1.51572
	ABC transporter-like protein	LinJ_23_0430	Pescher P. et al., 2011 [17]	A4I078	E9BG63	0.9	1.90528
	Calpain-like cysteine peptidase, putative	LinJ_27_0510	Pescher P. et al., 2011 [17]	A4I2N6	E9BIY5	0.9	1.69349
	TRYS trypanothione synthetase, putative	LinJ_27_1770	Pescher P. et al., 2011 [17]	A4I2Z3	E9BJA7	0.9	1.72907
	Branched-chain amino acid aminotransferase, putative	LinJ_27_1950	Pescher P. et al., 2011 [17]	A4I2W8	E9BJC5	0.9	1.65864
	Hypothetical protein, conserved	LinJ_28_0520	Pescher P. et al., 2011 [17]	A4I3C3	E9BK90	0.9	1.75321
	Hydrolase, alpha/beta fold family, putative	LinJ_28_1700	Pescher P. et al., 2011 [17]	A4I3N6	E9BJP1	0.9	1.79005
	Acyl-coa dehydrogenase, putative	LinJ_28_2700	Pescher P. et al., 2011 [17]	A4I3Y3	E9BJZ0	0.9	2.08493
	Hypothetical protein, unknown function	LinJ_29_2540	Pescher P. et al., 2011 [17]	A4I4V7	E9BL51	0.9	1.64718
	Surface protein amastin, putative	LinJ_30_0920	Pescher P. et al., 2011 [17]	A4I5B8	A5XDA6	0.9	1.53688
	Hypothetical protein, conserved	LinJ_30_1100	Pescher P. et al., 2011 [17]	A4I5D5	E9BLK3	0.9	1.82766
	Vacuolar-type proton translocating pyrophosphatase 1, putative	LinJ_31_1240	Pescher P. et al., 2011 [17]	A4I6P8	E9BMP8	0.9	1.70527
	ATP-dependent zinc metallopeptidase, putative	LinJ_32_1570	Pescher P. et al., 2011 [17]	A4I809	E9BNR0	0.9	1.53688
	Chaperone protein DNAJ, putative	LinJ_32_3500	Pescher P. et al., 2011 [17]	A4I8F5	E9BPA0	0.9	1.87905
	Hypothetical protein, conserved	LinJ_33_1110	Pescher P. et al., 2011 [17]	A4I8X0	E9BQ40	0.9	1.55833
	Hypothetical protein, conserved	LinJ_33_1690	Pescher P. et al., 2011 [17]	A4I931	E9BQA0	0.9	1.89212
	Trypanothione reductase	LinJ_35_0350	Pescher P. et al., 2011 [17]	A4IAT6	E9BRR7	0.9	2.34567
	Thioredoxin-like protein	LinJ_35_1260	Pescher P. et al., 2011 [17]	A4IB19	E9BS02	0.9	1.69349
	Kinesin, putative	LinJ_35_2090	Pescher P. et al., 2011 [17]	A4IBA7	E9BS81	0.9	1.54756
	Sterol 24-c-methyltransferase, putative	LinJ_36_2520	Pescher P. et al., 2011 [17]	A4IDL3	E9BTW0	0.9	1.67018
	Hypothetical protein, conserved	LinJ_36_5140	Pescher P. et al., 2011 [17]	A4IDR9	E9BUM2	0.9	1.72907
	Hypothetical protein, conserved	LinJ_36_5330	Pescher P. et al., 2011 [17]	A4IDT2	E9BUP1	0.9	1.69349
	Hypothetical protein, conserved	LinJ_36_5700	Pescher P. et al., 2011 [17]	A4IDW0	E9BUS7	0.9	2.41162
	Mkiaa0324 protein-like protein	LinJ_36_6070	Pescher P. et al., 2011 [17]	A4IDZ5	E9BUW4	0.9	1.65864
	Putative heat shock protein 60	CHR36_tmp. 582, xrn4 (GeneDB)	Bente M. et al., 2003 [49]	Q4Q1M0	E9BTS3	0.9	Specific*
	Possible elongation protein 1	9663709	Bente M. et al., 2003 [49]	Q4Q899	E9BJQ0	0.9	Specific*
	Hypothetical protein CAB89590.1	7677014	Bente M. et al., 2003 [49]	Q4QJH7	E9B8B6	<90%	Specific*
	Citrate synthase putative	LinJ_18_0700	Sardar M. et al., 2013 [50]	A4HXU5	E9BDQ0	<90%	5.15
	Hypothetical protein CAC14613	11071769	Bente M. et al., 2003 [49]	Q4QG55	E9BBG2	<90%	Specific*
	26 kDa protein of HSP70 related family	102056	Bente M. et al., 2003 [49]	_	_	_	Specific*
	Rieske iron-sulfur protein	1143998	Bente M. et al., 2003 [49]	Q27785	_	_	Specific*
	Heat shock 70 related protein 1, mitochondrial precursor	1170375	Bente M. et al., 2003 [49]	P12076	_	_	Specific*
	Heat shock protein 83 (HSP90)	1368348	Bente M. et al., 2003 [49]	_	_	_	Specific*
	Poly-zinc-finger protein 1	3661541	Bente M. et al., 2003 [49]	O77233	_	_	Specific*
	Arginine kinase	3831705	Bente M. et al., 2003 [49]	O96507	_	_	Specific*
	Heat shock 70 kDa protein mitochondrial precursor	7441850	Bente M. et al., 2003 [49]	P12076	_	_	Specific*
	Proteasome regulatory ATPase subunit 6	9651743	Bente M. et al., 2003 [49]	Q9NC95	_	_	Specific*
	ATPase _x0004_-subunit	11908130	Bente M. et al., 2003 [49]	Q9GPE9	_	_	Specific*
	Hypothetical 17.8 kDa protein CAC01963	15426124	Bente M. et al., 2003 [49]	_	_	_	Specific*
	Probable proteasome alpha 7 subunit	CHR27_tmp. 155c, 20s (GeneDB)	Bente M. et al., 2003 [49]	_	_	_	Specific*
	20S proteasome beta 7 subunit	LinJ_34_4390	Sardar M. et al., 2013 [50]	A0A2K4Z5P0	_	_	10.94
	Kinetoplast-associated protein-like protein	LinJ_27_0250	Pescher P. et al., 2011 [17]	A4I2L3	_	_	4.11246

## Sheet: Secreted proteins_experimental 
Secretory protein UniprotKB accession	Reference	L. donovani amastigote protein accession	Score	Local blast (viroblast)				Antigenecity prediction		Decision
				Identities (Query length)	Percent identity	Expect	Total Query Cover	Vaxijen (cut-off 0.5)	AntigenPro (cut-off 0.5)
Q4Q259	Silverman et al., 2008 [20]	E9BT80	1754	844/845 (845)	99	0	100	0.517	0.614	Selected
Q4QFL8	Silverman et al., 2008 [20]	B3VA17	874	423/429 (429)	99	0	100	0.46	0.628937	Not seleted
Q4Q1M0	Silverman et al., 2008 [20]	E9BTS3	1110	555/562 (562)	99	0	100	0.568	0.701	Selected
Q4QA21	Silverman et al., 2008 [20]	A4GVE9	336	163/166 (166)	98	4e-121	100	0.575	0.868	Selected
Q4QA19	Silverman et al., 2008 [20]	O43941	830	398/406 (406)	98	0	100	0.584	0.91	Selected
Q4Q271	Silverman et al., 2008 [20]	E9BT68	523	249/255 (255)	98	0	100	0.634	0.908	Selected
Q4Q7Y4	Silverman et al., 2008 [20]	E9BK18	1327	644/658 (658)	98	0	100	0.521	0.916	Selected
E9ACZ6	Silverman et al., 2008 [20]	E9BIV4	485	234/238 (238)	98	1e-177	100	0.623	0.676	Selected
Q4Q1M7	Silverman et al., 2008 [20]	E9BTR6	497	239/247 (247)	97	0	100	0.48	0.48	Not seleted
Q4Q7Y4	Silverman et al., 2008 [20]	P17804	1313	640/658 (658)	97	0	100	0.534	0.92	Selected
Q9U1E1	Silverman et al., 2008 [20]	B5APK3	302	146/151 (151)	97	5e-108	100	0.691	0.762	Selected
Q4QBG5	Silverman et al., 2008 [20]	E9BG32	749	361/379 (379)	95	0	100	0.523	0.402	Not seleted
Q4QJG7	Silverman et al., 2008 [20]	P39050	959	465/492 (491)	95	0	100	0.43	0.77	Not seleted
Q4Q1M1	Silverman et al., 2008 [20]	E9BTS2	1077	539/566 (565)	95	0	100	0.956	0.791	Selected
Q4Q9B3	Silverman et al., 2008 [20]	E9BI90	341	163/173 (190)	94	2e-122	91	0.564	0.886	Selected
Q01782	Silverman et al., 2008 [20]	E9BG51	517	261/288 (288)	91	0	100	0.539	0.437	Not seleted

## Sheet: Secreted proteins_predicted
L. donovani amastigote protein accession	SecretomeP	SignalP	TMHMM	Antigenecity prediction		Decision
				Vaxijen cut-off 0.5	AntigenPro cut-off 0.5
E9BFL1	0.639	_	PredHel=0	0.688	0.27	Not selected
E9BDB8	0.6	_	PredHel=0	0.5026	0.872	Selected
E9BI76	_	Yes	PredHel=1	0.5134	0.5	Selected
E9BKN2	_	Yes	PredHel=1	0.5178	0.948	Selected
E9BJQ0	0.603	_	PredHel=0	0.5199	0.739	Selected
E9BS02	0.672	_	PredHel=0	0.5358	0.749	Selected
E9BQ40	0.851	_	PredHel=0	0.5568	0.74	Selected
E9BUA1	0.667	_	PredHel=0	0.5656	0.467	Not selected
E9BUW4	0.654	_	PredHel=0	0.5902	0.89	Selected
E9BBJ4	0.62	_	PredHel=0	0.5973	0.632	Selected
E9BNJ3	0.669	_	PredHel=0	0.5998	0.934	Selected
P23223	0.62	_	PredHel=1	0.6086	0.535	Selected
E9BT68	0.645	_	PredHel=0	0.6342	0.908	Selected
E9B882	0.836	_	PredHel=0	0.6388	0.657	Selected
E9B833	0.747	_	PredHel=0	0.6492	0.825	Selected
Q95WR6	_	Yes	PredHel=1	0.658	0.792	Selected
E9BKM5	_	Yes	PredHel=1	0.6678	0.733	Selected
E9BED5	_	Yes	PredHel=1	0.6696	0.939	Selected

## Sheet: Human MHC I and II molecules
Human MHC I	Human MHC II
HLA-A*01:01	HLA-DRB1*01:01
HLA-A*02:01	HLA-DRB1*01:03
HLA-A*02:06	HLA-DRB1*03:01
HLA-A*03:01	HLA-DRB1*04:01
HLA-A*11:01	HLA-DRB1*04:02
HLA-A*23:01	HLA-DRB1*04:03
HLA-A*24:02	HLA-DRB1*04:04
HLA-A*25:01	HLA-DRB1*04:05
HLA-A*26:01	HLA-DRB1*07:01
HLA-A*29:02	HLA-DRB1*08:01
HLA-A*30:01	HLA-DRB1*08:02
HLA-A*30:02	HLA-DRB1*09:01
HLA-A*31:01	HLA-DRB1*10:01
HLA-A*32:01	HLA-DRB1*11:01
HLA-A*33:03	HLA-DRB1*12:01
HLA-A*68:01	HLA-DRB1*13:01
HLA-A*68:02	HLA-DRB1*13:02
HLA-A*74:01	HLA-DRB1*15:01
HLA-B*07:02	HLA-DRB1*16:02
HLA-B*08:01	HLA-DRB3*01:01
HLA-B*13:01	HLA-DRB3*02:02
HLA-B*13:02	HLA-DRB3*03:01
HLA-B*14:02	HLA-DRB4*01:01
HLA-B*15:01	HLA-DRB4*01:03
HLA-B*15:02	HLA-DRB5*01:01
HLA-B*15:25	HLA-DPA1*01:03/DPB1*03:01
HLA-B*18:01	HLA-DPA1*01:03/DPB1*04:01
HLA-B*27:02	HLA-DPA1*01:03/DPB1*04:02
HLA-B*27:05	HLA-DPA1*01:03/DPB1*06:01
HLA-B*35:01	HLA-DPA1*02:01/DPB1*01:01
HLA-B*35:03	HLA-DPA1*02:01/DPB1*05:01
HLA-B*37:01	HLA-DPA1*02:01/DPB1*14:01
HLA-B*38:01	HLA-DPA1*03:01/DPB1*04:02
HLA-B*39:01	HLA-DPA1*01:03/DPB1*02:01
HLA-B*40:01	HLA-DQA1*01:01/DQB1*05:01
HLA-B*40:02	HLA-DQA1*01:02/DQB1*05:01
HLA-B*44:02	HLA-DQA1*01:02/DQB1*05:02
HLA-B*44:03	HLA-DQA1*01:02/DQB1*06:02
HLA-B*46:01	HLA-DQA1*01:03/DQB1*06:03
HLA-B*48:01	HLA-DQA1*01:04/DQB1*05:03
HLA-B*49:01	HLA-DQA1*02:01/DQB1*02:02
HLA-B*50:01	HLA-DQA1*02:01/DQB1*03:01
HLA-B*51:01	HLA-DQA1*02:01/DQB1*03:03
HLA-B*52:01	HLA-DQA1*02:01/DQB1*04:02
HLA-B*53:01	HLA-DQA1*03:01/DQB1*03:01
HLA-B*55:01	HLA-DQA1*03:01/DQB1*03:02
HLA-B*57:01	HLA-DQA1*03:03/DQB1*04:02
HLA-B*58:01	HLA-DQA1*04:01/DQB1*04:02
HLA-B*56:01	HLA-DQA1*05:01/DQB1*02:01
HLA-B*58:02	HLA-DQA1*05:01/DQB1*03:01
HLA-C*01:02	HLA-DQA1*05:01/DQB1*03:02
HLA-C*02:02	HLA-DQA1*05:01/DQB1*03:03
HLA-C*02:09	HLA-DQA1*05:01/DQB1*04:02
HLA-C*03:02	HLA-DQA1*06:01/DQB1*04:02
HLA-C*03:03
HLA-C*03:04
HLA-C*04:01
HLA-C*05:01
HLA-C*06:02
HLA-C*07:01
HLA-C*07:02
HLA-C*07:04
HLA-C*08:01
HLA-C*08:02
HLA-C*12:02
HLA-C*12:03
HLA-C*14:02
HLA-C*15:02
HLA-C*16:01
HLA-C*17:01
